# Supplementary material for: High human papillomavirus prevalence among females attending high school in the Eastern Cape Province of South Africa
Source: PLoS One. 2021 Jun 18;16(6):e0253074. doi: 10.1371/journal.pone.0253074 (PMC8213156; doi:10.1371/journal.pone.0253074)
Supplement: S1 Data — (XLSX) [file pone.0253074.s001.xlsx]

## Sheet: Mbulawa_highSchoolHPVDatabase
Study number	Site	Age	Grade	Ever smoked	Age smoked full cigar	In 30d how many days smoked	In days smoked how many cigars	In 12m have you tried to quit smoking	Tried to drink alcohol	Age stated drinking	In 30d how many days drunked	In 30d how many days drunked different alcoholic drinks	Ever sexual intercourse	Sexual debut	YearsOld_Current partner age difference	YearsYoung_Current partner age difference	YearsOld_Past partner age difference	YearsYoung_Past partner age difference	Lifetime sexual partners	Past 3M sexual partners	Drunked during last intercourse	Condom use during last intercourse	Method used to prevent pregnancy last intercourse	Vaginal sex past 1M	Anal sex past 1M	Oral sex past 1M	Current on contraception	Current contraception method	Age started	Ever pregnant	How many kids	Died children	How many Died children	Miscarage/abortion	How many misc/Abo	Vaginal discharge /itching	Last occured Vaginal discharge /itching	Genital warts,blister or ulcer	Last occured Genital warts,blister or ulcer	Circumcised/boyfreind	Age circumcised	Type of circumcision	HIV Status	HIV_Status	HPV_Status	Mult_Isolates	HPV_6	HPV_11	HPV_16
DC001	1	20	11	0	99	0	99	99	1	6	0	0	1	15		3		3	2	0	0	0	4	0	0	0	1	4	17	1	1	0	0	0	0	0	0	0	0	1	19	1	negative	1	1	5
DC002	1	21	8	0	99	0	99	99	0	99	0	0	1	14		8		8	5	2	0	1	2	4	0	0	0	0	99	1	1	0	0	0	0	1	2	0	0	1	99	99	negative	1	0	1
DC003	1	20	10	0	99	0	99	99	1	6	0	0	1	15		5		2	4	1	0	1	5	4	0	0	1	5	15	1	1	0	0	0	0	0	0	0	0	1	18	1	negative	1	0	2			1
DC004	1	18	10	1	99	1	1	0	1	99	0	0	1	11		3		4	3	1	0	1	1	4	0	0	1	1	16	0	0	0	0	0	0	1	1	1	1	1	19	1	negative	1	0	2
DC005	1	21	10	0	99	0	99	99	0	99	0	0	1	16		7		7	2	0	0	0	1	0	0	0	1	4	19	1	1	0	0	0	0	1	1	0	0	1	99	99	negative	1	0	2
DC006	1	21	11	0	99	0	99	99	1	6	0	0	1	17		4		7	2	1	0	0	0	1	0	0	0	0	0	0	0	0	0	0	0	1	4	0	0	1	18	1	negative	1	0	1
DC007	1	18	11	1	6	1	2	1	1	6	1	1	1	17		1		1	1	1	0	0	0	4	0	0	0	0	99	0	0	0	0	0	0	0	0	1	1	0	0	0	negative	1	0	1
DC008	1	21	10	1	99	0	99	99	1	6	0	0	1	13		3		3	5	1	1	0	2	3	3	4	0	2	12	0	0	0	0	0	0	1	4	1	4	1	99	1	negative	1	1	5
DC009	1	19	12	1	6	1	1	99	1	5	2	2	1	16		3		2	2	1	0	1	4	1	0	1	1	4	16	0	0	0	0	0	0	1	2	0	0	1	21	1	negative	1	0	2
DC010	1	16	12	0	99	0	99	99	1	3	0	0	1	16		3	99	99	1	1	0	1	2	3	0	0	1	2	99	0	0	0	0	0	0	0	0	1	4	0	0	0	negative	1	0	1
DC011	1	22	11	0	99	0	99	99	1	5	0	2	1	13		3	99	99	5	1	0	0	7	2	0	0	1	7	16	0	0	0	0	0	0	0	0	0	0	1	20	1	negative	1	0	1
DC012	1	19	11	1	6	2	2	0	1	5	1	1	1	16		5		3	2	1	0	0	0	1	1	2	0	4	17	0	0	0	0	0	0	0	0	0	0	1	18	1	negative	1	0	2
DC013	1	19	9	1	5	1	1	0	1	6	0	0	1	16		3		1	2	2	0	0	4	2	0	0	1	4	17	1	1	0	0	0	0	1	3	0	0	1	99	1	negative	1	0	1
DC014	1	18	10	0	99	0	99	99	1	5	2	4	1	15	0	0	0	0	2	0	0	1	2	0	0	0	0	6	16	0	0	0	0		0	1	4	1	1	1	17	99	negative	1
DC015	1	19	10	1	6	1	0	1	1	5	0	1	1	15	0	0		5	3	1	0	0	0	1	0	0	1	0	18	0	0	0	0	0	0	0	0	1	4	0	0	0	negative	1	0	1
DC016	1	17	10	0	99	0	99	99	1	4	0	0	1	15	0	0		3	1	1	0	1	2	1	1	0	1	2	99	0	0	0	0	0	0	1	4	0	0	0	0	0	negative	1	0	1
DC021	1	18	12	0	99	0	99	99	1	4	2	3	1	15		2		2	2	1	0	0	0	5	0	1	0	0	99	0	0	0	0	0	0	0	0	0	0	1	19	1	negative	1	0	2
DC022	1	18	12	0	99	0	99	99	1	5	1	2	1	17		2		3	2	1	0	0	4	2	0	0	1	4	16	0	0	0	0	0	0	1	2	0	0	1	99	1	negative	1	0	1
DC023	1	18	10	0	99	0	99	99	1	4	4	3	1	17		1		1	1	1	0	1	2	2	0	0	0	2	16	0	0	0	0	0	0	0	0	0	0	0	0	0	negative	1	0	2
DC024	1	18	10	0	99	0	99	99	1	5	0	0	1	16		2		4	1	1	0	0	0	2	0	0	0	0	0	0	0	0	0	0	0	1	1	1	1	0	0	0	negative	1	1	5
DC025	1	17	9	1	5	2	1	1	1	5	2	2	1	16		3	0	0	2	1	0	0	0	3	0	0	0	0	99	0	0	0	0	0	0	1	3	0	0	0	0	0	negative	1	0	2
DC026	1	19	10	0	99	0	0	99	1	5	2	1	1	16		1		3	2	1	0	1	0	3	0	0	1	2	17	0	0	0	0	0	0	1	3	0	0	1	19	1	negative	1	0	1
DC027	1	18	10	0	99	0	99	99	0	99	0	0	1	16		2		2	2	1	0	0	4	3	0	0	1	4	15	1	1	1	1	0	0	1	2	0	0	0	0	0	negative	1	0	2
DC028	1	19	10	1	5	1	1	0	1	5	1	0	1	15		4		2	3	1	0	0	1	6	0	0	1	4	17	1	1	0	0	0	0	0	0	0	0	1	99	0	negative	1	0	1
DC030	1	19	11	0	99	0	99	99	1	6	0	0	1	17		1		2	2	1	0	0	4	1	1	0	99	4	17	0	0	0	0	0	0	1	1	0	0	0	0	0	negative	1	1	5
DC031	1	19	11	0	99	0	99	99	1	4	0	1	1	14		3		2	2	0	0	0	3	0	0	0	1	8	15	0	0	0	0	0	0	1	4	0	0	1	19	1	negative	1	0	2
DC032	1	18	11	1	6	1	1	0	1	5	3	3	1	16		8		4	2	1	0	1	0	1	0	1	0	0	99	0	0	0	0	0	0	0	0	0	0	1	19	1	negative	1	0	2
DC033	1	18	11	0	99	0	99	99	0	99	0	0	1	16		3		2	1	1	0	1	2	1	0	0	1	2	17	1	1	0	0	0	0	0	0	0	0	1	17	1	N.H.T	2	1	5
DC034	1	20	10	0	99	0	99	99	0	99	0	0	1	17		3		3	2	1	0	0	0	0	0	0	1	1	17	0	0	0	0	0	0	0	0	0	0	1	20	1	N.H.T	2	0	2
DC035	1	18	10	0	99	0	99	99	1	6	0	2	1	16		2		2	1	1	0	0	0	23	23	0	99	0	99	0	0	0	0	0	0	1	2	0	0	1	19	1	N.H.T	2	0	1
DC036	1	19	11	1	6	2	1	1	1	6	2	2	1	17		1	0	0	1	1	0	0	0	4	0	1	0	0	99	0	0	0	0	0	0	0	0	0	0	0	0	0	N.H.T	2	0	2
DC038	1	20	12	0	99	0	99	99	1	6	0	0	1	17		4		3	2	0	0	0	1	0	0	0	1	1	16	0	0	0	0	0	0	1	2	0	0	1	99	99	N.H.T	2	0	2
DC039	1	21	12	0	99	0	99	99	1	6	0	0	1	16		3		2	4	1	0	0	1	4	3	2	1	1	19	1	1	0	0	0	0	1	4	0	0	1	99	1	N.H.T	2	0	1	1
DC041	1	15	10	0	99	0	99	99	1	4	1	1	1	14		2		2	3	2	0	1	2	2	0	0	1	2	99	0	0	0	0	0	0	0	0	0	0	1	20	1	N.H.T	2	0	2
DC042	1	20	11	0	99	0	99	99	1	6	1	2	1	17		2		1	2	2	0	0	4	1	1	1	1	4	13	0	0	0	0	0	0	1	1	1	1	1	17	1	negative	1	0	2	1
DC043	1	19	12	0	99	0	99	99	0	99	0	0	1	16		2		1	3	1	0	0	4	1	1	1	1	4	17	0	0	0	0	0	0	0	0	0	0	1	99	1	N.H.T	2
DC044	1	19	11	0	99	0	99	99	1	5	1	2	1	15		5		1	3	2	0	1	5	6	0	0	1	5	15	1	1	0	0	0	0	1	2	1	3	1	25	2	negative	1
DC045	1	21	10	0	99	0	99	99	1	5	3	6	1	17		5		2	6	4	0	0	4	2	5	0	1	4	18	1	1	0	0	1	1	1	1	0	0	1	18	1	negative	1	0	2	1
DC047	1	19	11	1	6	1	99	99	1	5	3	2	1	16		8		19	2	2	0	0	1	3	2	0	1	1	16	0	0	0	0	0	0	1	3	1	1	1	99	1	negative	1	0	2
DC048	1	20	11	0	99	0	99	99	1	6	0	0	1	14		4		4	3	1	0	0	4	5	10	1	1	4	14	1	1	0	0	0	0	1	3	0	0	1	20	1	negative	1	0	2	1
DC049	1	19	11	0	99	0	99	99	1	6	0	1	1	16		3		2	1	2	0	1	4	2	1	0	1	4	15	0	0	0	0	0	0	1	1	1	1	1	99	99	negative	1	0	2
DC050	1	23	11	0	99	0	99	99	0	99	0	0	1	17	3		1		1	1	1	1	1	2		0	1	2	15	0	0	0	0	0	0	0	0	1		1	99	99	negative	1	0	2
DC051	1	18	11	1	1	0	99	1	1	4	0	0	1	16		3		1	3	0	0	0	4	0	0	0	1	4	16	0	0	0	0	0	0	1	4	0	0	1	23	1	negative	1	0	2
DC052	1	18	12	1	6	0	99	1	1	5	1	1	1	16	0	0		0	4	2	1	1	4	3	0	0	1	4	17	1	1	0	0	0	0	1	3	0	0	1	21	1	negative	1	0	2
DC053	1	18	12	1	5	0	99	99	1	5	1	1	1	15		2		5	4	2	0	0	4	2	0	1	1	4	17	1	1	0	0	0	0	1	1	0	0	1	19	1	negative	1	0	2			1
DC054	1	18	12	0	99	9	99	99	1	5	2	1	1	15		3		1	3	2	0	0	0	5	1	1	0	0	99	1	1	0	0	0	0	1	3	1	3	1	18	1	negative	1	0	2
DC055	1	20	12	1	5	0	1	99	1	6	1	2	1	16		3		2	5	3	0	0	5	5	1	2	0	5	17	0	0	0	0	0	0	1	1	1	2	1	99	99	negative	1	0	2
DC056	1	19	12	0	99	0	99	99	1	6	1	1	1	16		5		2	4	1	0	0	4	7	2	0	1	4	18	1	1	0	0	0	0	1	1	0	0	1	18	1	negative	1	0	2
DC057	1	18	12	0	99	0	99	99	1	6	2	3	1	15		5		1	5	1	1	1	2	2	0	1	1	4	16	0	0	0	0	0	0	1	4	0	0	1	99	1	positive	0	0	2
DC058	1	19	12	0	99	0	99	99	1	6	1	1	1	16		1		3	2	1	0	0	5	0	0	0	1	5	16	0	0	0	0	0	0	0	0	0	0	1	19	99	negative	1	0	2
DC059	1	19	12	0	99	0	99	99	1	5	3	3	1	15		3		3	4	1	0	0	2	3	0	2	1	2	15	0	0	0	0	0	0	1	2	0	0	1	99	1	positive	0	0	2
DC060	1	19	12	0	99	0	99	99	1	6	1	1	1	17		2		2	0	0	0	1	4	0	0	0	1	4	17	0	0	0	0	0	0	1	4	0	4	0	0	0	negative	1	0	2
DC061	1	20	12	0	99	0	99	99	1	6	2	2	1	17		6		2	3	2	0	0	5	5	0	0	1	5	18	0	0	0	0	0	0	1	4	0	0	1	99	1	negative	1	0	2		1
DC062	1	22	10	0	99	0	99	99	1	6	0	0	1	17		12		6	3	1	0	0	0	10	0	0	0	0	99	1	1	0	0	0	0	1	1	0	0	1	21	99	negative	1	0	2
DC063	1	17	10	0	99	0	99	99	1	5	0	1	1	15		2		3	3	2	0	1	0	1	1	0	0	0	99	1	1	0	0	0	0	1	2	0	0	0	0	0	negative	1	0	1
DC064	1	17	10	1	5	4	1	0	1	5	0	3	1	16		1		1	1	0	0	1	2	0	0	3	1	2	99	0	0	0	0	0	0	1	2	0	0	0	0	0	negative	1	0	2
DC067	1	20	12	0	99	0	99	99	1	5	0	0	1	17	99	99		1	1	0	0	0	7	0	0	0	1	7	19	0	0	0	0	0	0	1	2	1	2	1	99	1	negative	1	1	5
DC070	1	20	11	0	99	0	99	99	1	17	1	1	1	15		3		2	2	1	0	1	2	3	0	1	1	10	15	0	0	0	0	0	0	1	4	0	0	1	18	1	positive	0	0	2
DC071	1	18	10	0	99	0	99	99	1	6	1	1	1	16		3	99	99	1	1	0	1	2	0	0	0	0	0	99	0	0	0	0	0	0	0	0	0	0	1	17	1	negative	1	0	2
DC072	1	19	10	1	5	1	1	1	1	5	2	4	1	17		1		2	3	1	1	1	2	2	0	0	1	2	15	0	0	0	0	0	0	0	0	0	0	1	20	1	negative	1	0	2
DC073	1	18	10	0	99	0	99	99	1	4	1	2	1	14		3		2	2	2	0	1	1	2	0	0	1	1	14	1	1	0	0	0	0	0	0	0	0	1	99	1	negative	1	0	2			1
DC074	1	19	10	0	99	0	99	99	0	99	0	0	1		0	0		0	1	1	0	1	2	1	1	0	1	4	17	0	0	0	0	0	0	0	0	1	4	1	99	2	negative	1	0	2	1		1
DC075	1	19	9	0	99	0	99	99	1	5	0	0	1	15		4		5	2	1	0	0	0	4	0	0	0	0	99	0	0	0	0	0	0	0	0	0	0	1	19	1	negative	1	0	2
DC076	1	18	11	0	6	0	99	99	1	5	0	0	1	16		4		2	3	1	0	1	2	1	0	0	1	2	17	0	0	0	0	0	0	1	4	0	0	1	99	1	negative	1	0	2			1
DC077	1	17	11	0	99	0	99	99	1	5	0	3	1	16		3		3	1	1	0	0	2	2	0	0	1	2	99	0	0	0	0	0	0	0	0	0	0	0	0	0	negative	1	0	1
DC078	1	20	10	0	99	0	99	99	1	6	1	2	1	17		20		17	1	1	0	0	5	3	0	0	1	5	17	0	0	0	0	0	0	0	3	0	0	1	99	1	negative	1	0	2
DC079	1	19	12	0	99	0	99	99	1	5	1	1	1	17		17		17	2	1	0	0	1	1	0	0	1	1	17	0	0	0	0	0	0	0	0	0	0	1	19	1	negative	1	0	2
DC080	1	16	10	0	99	0	99	99	1	4	0	0	1	16		4			1	1	0	1	2	1	0	0	1	2	15	0	0	0	0	0	0	1	2	0	0	0	0	0	negative	1	0	2
DC082	1	21	12	0	99	0	99	0	1	5	1	1	1	16		1		1	4	2	0	1	2	4	0	0	1	2	99	1	1	0	0	0	0	1	1	1	1	1	21	1	negative	1	0	1
DC083	1	19	11	1	3	1	99	1	0	99	0	0	1	15		3		5	99	99	99	99	99	0	0	0	99	99	99	0	0	0	0	0	0	1	2	0	0	1	99	1	negative	1	1	5
DC084	1	20	12	0	99	0	99	99	1	5	0	0	1	15		10		10	5	1	0	0	0	3	0	3	0	0	15	1	1	0	0	0	0	1	1	0	0	1	99	1	negative	1	0	2
DC085	1	19	12	0	99	0	99	99	1	17	4	2	1	17		2		4	3	2	0	1	2	3	0	1	0	0	99	1	1	1	1	0	0	1	3	1	2	1	18	1	negative	1	0	2
SC001	2	21	11	0	99	0	99	99	1	6	0	0	1	15		4		2	3	1	0	0	0	0	0	0	0	0	99	1	1	0	0	0	0	1	4	0	0	1	19	1	N.H.T	2	0	2
SC003	2	18	10	0	99	0	99	99	1	5	1	5	1	16		4		3	2	1	0	1	5	1	0	0	1	5	18	0	0	0	0	0	0	1	3	0	0	1	99	99	N.H.T	2	0	2
SC004	2	19	10	0	99	0	99	99	1	5	1	6	1	15		3		2	2	1	0	1	2	1	0	0	1	2	16	0	0	0	0	0	0	1	2	0	0	1	99	1	N.H.T	2	0	2
SC005	2	19	10	0	99	0	99	99	1	6	1	1	1	17		3	99	99	1	1	0	0	1	3	0	0	1	1	17	0	0	0	0	0	0	1	1	0	0	1	99	1	N.H.T	2	0	2
SC006	2	19	10	1	6	0	99	99	1	4	1	3	1	15		6		4	3	1	0	1	2	3	0	0	1	4	15	0	0	0	0	0	0	1	4	1	1	1	20	1	N.H.T	2	0	2
SC007	2	16	9	0	99	0	99	99	1	5	0	0	1	15		1	99	99	2	1	0	0	4	1	0	0	1	4	15	0	0	0	0	0	0	0	0	0	0	0	0	0	negative	1	0	2	1
SC008	2	17	10	0	99	0	99	99	1	5	1	1	1	15		4			2	1	0	1	5	2	0	0	1	5	15	0	0	0	0	0	0	1	4	0	0	1	20	1	N.H.T	2	0	2
SC009	2	17	9	0	99	0	99	99	0	99	0	0	1	16		1		1	1	1	0	1	11	3	0	0	1	4	16	0	0	0	0	0	0	0	0	0	0	0	0	0	N.H.T	2	0	2
SC010	2	18	11	0	99	0	99	99	1	6	0	0	1	16		3	0	0	2	1	0	1	2	1	1	0	1	2	99	0	0	0	0	0	0	0	0	0	0	0	0	0	N.H.T	2	0	2
SC011	2	23	11	0	99	0	99	99	1	6	0	0	1	16		6		6	4	0	0	0	5	0	0	0	1	5	16	1	2	0	0	0	0	1	3	1	4	1	20	1	negative	1	0	2
SC013	2	21	11	0	99	0	99	99	0	99	0	0	1	13		4	0	0	5	1	0	0	5	2	3	0	1	5	13	1	1	0	0	0	0	1	4	0	0	1	15	1	N.H.T	2	0	2
SC014	2	19	10	0	99	0	99	99	0	99	0	0	1	17		4		2	4	0	0	0	0	0	0	0	0	0	99	0	0	0	0	0	0	0	0	0	0	1	18	1	N.H.T	2	0	1
SC016	2	18	8	1	5	1	0	1	1	5	1	2	1	16		2		2	2	2	0	1	4	2	1	0	1	11	16	0	0	0	0	0	0	0	0	0	0	1	19	1	negative	1	0	2
SC020	2	18	8	0	99	0	99	99	1	5	3	3	1	16		3		1	2	1	1	0	4	6	0	2	1	4	16	1	1	0	0	0	0	0	1	0	0	1	19	1	N.H.T	2	0	1			1
SC021	2	18	9	1	6	2	3	1	1	5	1	2	1	5		2		1	2	1	0	1	2	1	0	0	1	3	17	0	0	0	0	0	0	0	0	0	0	1	18	2	negative	1	0	1
SC022	2	18	10	0	99	0	99	99	0	99	0	0	1	15				2	99	99	99	99	99	0	0	0	99	99	99	0	0	0	0	0	0	0	0	0	0	0	0	0	N.H.T	2	0	2
SC023	2	18	11	0	99	0	99	99	1	4	0	2	1	14		2		3	2	1	0	0	5	1	0	0	0	0	15	0	0	0	0	0	0	0	0	0	0	0	0	0	N.H.T	2	1	5
SC024	2	18	9	1	4	2	1	1	1	4	1	2	1	15		1		2	1	0	0	1	0	1	0	0	1	4	17	0	0	0	0	0	0	0	0	0	0	0	0	0	negative	1	1	5
SC028	2	21	10	1	6	6	1	1	1	5	2	0	1	16		2		5	3	1	0	0	0	5	0	3	0	0	99	0	0	0	0	0	0	1	2	0	0	1	99	1	positive	0	1	5
SC029	2	15	9	0	99	0	99	99	0	99	0	0	1	11		1		2	1	1	0	1	2	1	0	0	1	2	99	0	0	0	0	0	0	0	0	0	0	0	0	0	negative	1	1	5
SC030	2	25	9	0	99	0	99	99	1	6	1	1	1	17		5		15	5	0	0	0	5	2	0	0	1	5	15	1	1	0	0	0	0	1	4	0	0	1	99	1	positive	0	0	2
SC034	2	18	11	1	6	1	1	1	1	6	3	3	1	15		4		2	3	1	0	1	4	3	0	0	1	4	17	0	0	0	0	0	0	0	0	1		1	21	1	negative	1	0	2			1
SC035	2	18	10	0	99	0	99	99	1	4	0	0	1	15		3		3	2	1	0	0	0	0	0	0	1	0	99	0	0	0	0	0	0	1	2	0	0	1	19	1	negative	1	0	2
SC038	2	18	11	0	99	0	99	99	1	6	0	0	1	16		2		1	2	1	0	1	2	1	0	0	0	2	16	0	0	0	0	0	0	0	0	0	0	1	19	1	N.H.T	2	0	2
SC039	2	21	12	0	99	0	99	99	1	4	0	0	1	15		3		4	4	1	0	0	0	1	0	0	0	0	99	0	0	0	0	0	0	1	4	0	0	1	99	99	N.H.T	2	0	1
SC040	2	19	12	0	99	0	99	99	1	6	0	0	1	17		10		6	2	1	0	0	0	10	0	0	0	0	99	0	0	0	0	0	0	1	2	0	0	1	99	1	negative	1	0	2	1	1
SC041	2	17	11	1	4	0	99	99	1	5	0	0	1	16		1		1	2	2	0	1	2	3	0	1	1	2	16	0	0	0	0	0	0	1	3	0	0	0	0	0	negative	1	1	5
SC042	2	19	8	0	99	0	99	99	1	4	4	3	1	15		2		4	2	1	0	1	5	10	10	0	1	5	15	0	0	0	0	0	0	1	2	0	0	0	0	0	negative	1
SC043	2	16	8	0	99	0	99	99	0	99	0	0	1	15		3		3	99	99	99	99	99	99	99	99	99	99	99	0	0	0	0	0	0	0	0	0	0	99	99	99	negative	1	0	1
SC045	2	15	8	0	99	0	99	99	1	4	1	1	1	15		2		3	1	0	0	1	2	1	0	0	1	2	99	0	0	0	0	0	0	0	0	0	0	0	0	0	negative	1	1	5
SC046	2	20	11	1	6	1	1	1	1	3	1	1	1	16		1		3	3	2	1	0	0	3	0	0	1	2	18	1	1	0	0	0	0	1	3	0	0	1	20	1	negative	1	0	2
SC047	2	18	11	0	99	0	99	99	1	5	0	0	1	16		3		2	2	1	0	0	0	2	0	8	1	3	15	0	0	0	0	0	0	1	3	1	3	1	19	2	negative	1	0	2
SC048	2	18	12	0	99	0	99	99	1	5	1	2	1	14		4		4	5	2	0	1	2	1	0	0	1	2	99	0	0	0	0	0	0	1	1	1	1	1	19	1	N.H.T	2	0	2			1
SC049	2	18	12	0	99	0	99	99	1	5	0	0	1	15		3		4	99	99	99	99	99	99	99	99	99	99	99	0	0	0	0	0	0	0	0	0	0	1	99	1	N.H.T	2	1	5
SC050	2	19	12	1	5	1	0	1	1	3	0	0	1	16		4		4	4	1	0	0	0	2	0	1	0	0	99	0	0	0	0	0	0	1	1	0	0	1	99	1	N.H.T	2	0	2	1
SC051	2	19	12	0	99	0	99	99	1	6	0	2	1	16		3		3	1	0	0	0	5	0	0	0	1	5	16	0	0	0	0	0	0	0	0	0	0	0	0	0	N.H.T	2	1	5
SC052	2	20	12	1	6	1	1	1	1	5	0	0	1	15		4		1	6	1	0	0	0	1	0	0	0	0	99	0	0	0	0	0	0	1	1	0	0	1	99	1	N.H.T	2	0	2
SC055	2	18	11	0	99	0	99	99	1	6	1	1	1	16		6		4	2	1	0	0	0	3	0	0	0	0	99	0	0	0	0	0	0	0	0	0	0	1	99	1	N.H.T	2	0	2
SC056	2	17	10	0	99	0	99	99	1	5	0	0	1	16		3	3		2	1	0	0	4	0	0	0	1	4	17	0	0	0	0	0	0	1	4	0	0	0	0	0	N.H.T	2	0	2
SC057	2	17	10	0	99	0	99	99	1	4	0	0	1	16		4		5	3	1	0	0	0	2	2	0	0	0	99	0	0	0	0	0	0	1	3	1	2	1	18	1	positive	0	0	2	1
SC058	2	16	9	0	99	0	99	99	1	5	2	2	1	16		16		16	1	1	0	1	2	2	0	0	1	2	16	0	0	0	0	0	0	1	1	0	0	1	18	1	negative	1	0	1
SC059	2	15	8	0	99	0	99	99	1	3	1	3	1	13		4		4	2	1	0	0	0	3	2	0	0	0	99	0	0	0	0	0	0	1	4	1	4	1	19	1	negative	1	0	2
SC061	2	16	8	0	99	0	99	99	1	4	0	0	1	15		1		1	4	2	0	0	2	2	0	0	0	15	0	0	0	0	0	0	0	1	2	0	0	1	18	1	N.H.T	2	0	2	1	1
SC062	2	18		1	99	0	99	99	1	99	0	0	1	17		2	1		1	1	0	0	1	2	2	0	1	1	17	0	0	0	0	0	0	1	1	1	3	0	0	0	N.H.T	2	0	2
SC063	2	16	11	0	99	0	99	99	1	6	1	0	1	15		3		2	99	99	99	99	99	99	99	99	99	99	99	0	0	0	0	0	0	1	2	0	0	1	18	1	N.H.T	2	0	1			1
SC064	2	17	12	0	99	0	99	99	0	99	0	0	1	16		2		1	2	1	0	1	2	1	1	0	1	2	99	0	0	0	0	0	0	1	1	0	0	0	0	0	negative	1	0	2
SC065	2	20	11	1	4	1	0	0	1	4	1	0	1	17		3		2	3	0	0	0	4	0	0	0	1	4	17	1	1	0	0	0	0	1	4	0	0	1	99	1	negative	1	0	2
SC066	2	19	11	0	99	0	99	99	1	3	1	2	1	13	5		3		4	1	1	0	5	3	0	0	0	99	0	0	0	0	0	0	0	1	1	0	0	0	0	0	negative	1	0	2	1		1
SC067	2	19	11	0	99	0	99	99	1	6	0	0	1	17		2		1	2	1	0	0	5	2	0	0	1	5	17	0	0	0	0	0	0	0	0	0	0	1	18	1	negative	1	0	2
SC068	2	21	11	0	99	0	99	99	1	5	1	1	1	15		3		2	3	1	0	0	5	2	3	0	1	5	15	1	1	0	0	0	0	1	1	0	0	1	18	1	positive	0	0	2
SC069	2	17	8	0	99	0	99	99	1	6	2	1	1	17		2		1	1	1	1	1	2	2	0	0	0	0	99	0	0	0	0	0	0	1	1	0	0	1	18		negative	1	0	2
SC071	2	15	12	0	99	0	99	99	1	4	1	1	1	13		2		1	1	1	0	1	2	1	1	0	0	2	99	0	0	0	0	0	0	1	1	1	1	1	13	1	negative	1	0	2	1
SC073	2	19	12	0	99	0	99	99	1	6	0	0	1	17		2		2	2	1	0	1	2	1	0	0	1	2	99	1	1	0	0	0	0	0	0	0	0	1	18	1	N.H.T	2	0	1
SC074	2	18	8	0	99	0	99	99	1	4	3	0	1	13		2		2	4	1	0	1	4	3	4	0	1	2	14	0	0	0	0	0	0	1	4	0	0	0	0	0	N.H.T	2	0	2
SC075	2	18	12	1	6	1	0	1	1	5	4	0	1	14		4	2		4	1	0	0	1	10	0	0	0	1	15	1	1	0	0	0	0	1	1	0	0	1	99	1	N.H.T	2	0	2
SC076	2	20	12	0	99	0	99	99	1	4	1	1	1	15		2		3	3	1	1	0	0	3	0	0	0	0	99	0	0	0	0	0	0	0	0	0	0	1	99	1	N.H.T	2	0	1
SC077	2	20	12	0	99	0	99	99	1	2	0	0	1	17		5		4	2	1	0	0	0	1	0	0	0	0	99	0	0	0	0	0	0	1	4	0	0	1	18	1	N.H.T	2	0	2
SC078	2	21	12	0	99	0	99	99	1	6	1	1	1	17		2		2	3	1	0	0	0	3	0	0	0	0	99	0	0	0	0	0	0	0	0		0	1	20	1	N.H.T	2	0	2	1
SC081	2	19	11	0	99	0	99	99	1	5	0	0	1	17		3		3	2	1	0	0	5	1	0	0	1	5	17	0	0	0	0	0	0	1	3	0	0	1	19	1	N.H.T	2	0	2
SC082	2	18	11	0	99	0	99	99	1	5	1	0	1	16		3		2	3	2	0	0	5	4	0	0	1	9	16	0	0	0	0	0	0	1	3	1	1	1	19	1	N.H.T	2	0	2
SC083	2	18	11	0	99	0	99	99	1	5	1	1	1	15		4		1	2	1	0	0	0	3	0	0	0	0	99	1	1	0	0	0	0	1	1	1	1	1	14	2	N.H.T	2	0	2
SC084	2	19	11	0	99	0	99	99	0	99	0	0	1	16		2		3	2	1	0	0	1	3	0	0	1	5	17	0	0	0	0	0	0	1	1	0	0	1	19	1	N.H.T	2	0	1
SC085	2	23	11	0	99	0	99	99	0	99	0	0	1	17		3		2	3	0	0	0	0	0	0	0	1	4	20	1	1	0	0	0	0	1	3	1	4	1	99	1	negative	1	1	5
SC086	2	19	11	0	99	0	99	99	1	6	0	0	1	16		3		4	2	1	0	1	1	1	0	1	1	4	17	1	1	0	0	0	0	1	2	0	0	1	99	99	negative	1	0	2
SC087	2	18	11	0	99	0	99	99	1	5	1	1	1	16		1		2	2	2	0	0	2	2	1	0	0	2	16	0	0	0	0	0	0	1	3	0	0	0	0	0	N.H.T	2	0	2
SC088	2	18	11	0	99	0	99	99	0	99	0	0	1	17		3		2	1	1	0	1	2	0	0	0	1	2	17	0	0	0	0	0	0	0	0	0	0	1	99	99	N.H.T	2	0	2
SC089	2	18	11	0	99	0	99	99	1	5	0	0	1	16		2		8	3	1	0	0	0	1	0	0	0	0	99	0	0	0	0	0	0	1	1	0	0	1	99	1	N.H.T	2	0	1
SC090	2	21	11	0	99	0	99	99	1	6	1	1	1	15		5		2	3	1	0	0	0	1	0	1	0	0	99	0	0	0	0	0	0	0	0	0	0	1	99	1	N.H.T	2	0	2
SC091	2	18	11	0	99	0	99	99	0	99	1	1	1	13		2		5	2	1	0	0	5	1	0	0	1	5	15	0	0	0	0	0	0	1	3	1	2	1	18	1	N.H.T	2	0	1
SC092	2	20	11	0	99	0	99	99	1	5	1	0	1	16		4		3	4	1	0	1	2	2	0	0	1	5	17	0	0	0	0	0	0	1	2	0	0	1	99	1	N.H.T	2	1	5
SC093	2	20	11	0	99	0	99	99	1	5	0	0	1	16		5		1	4	2	0	0	0	3	0	0	1	5	17	1	0	1	1	0	0	1	1	0	0	1	99	1	N.H.T	2	0	2			1
SC094	2	18	11	0	99	0	99	99	0	99	0	0	1	17		3		2	2	1	0	0	0	1	0	0	1	5	17	0	0	0	0	0	0	0	0			1	17	1	N.H.T	2	0	2			1
SC095	2	17	11	0	99	0	99	99	0	99	0	0	1	15		2		3	99	99	99	99	99	99	99	99	99	99	99	0	0	0	0	0	0	0	0	0	0	1	99	99	N.H.T	2	1	5
SC096	2	17	11	0	99	0	99	99	0	99	0	0	1	17		1		1	1	1	0	1	2	2	3	0	1	2	16	0	0	0	0	0	0	0	0	0	0	1	18	99	N.H.T	2	1	5
SC097	2	18	12	0	99	0	99	99	0	99	0	0	1	15		1		1	99	99	99	99	99	0	0	0	99	99	99	0	0	0	0	0	0	1	1	0	0	1	18	1	negative	1	1	5
SC098	2	19	12	0	99	0	99	99	0	99	0	0	1	17		2		2	2	1	0	1	2	1	0	0	1	2	17	0	0	0	0	0	0	0	0	0	0	1	99	1	negative	1	1	5
SC099	2	19	12	1	6	0	1	1	1	6	0	0	1	17		3		1	2	1	0	1	2	0	0	0	1	5	17	0	0	0	0	0	0	1	4	0	0	1	19	1	N.H.T	2	0	2
SC100	2	20	12	0	99	0	99	99	1	6	1	1	1	15	99	99	99	99	99	99	99	99	99	99	99	99	99	99	99	0	0	0	0	0	0	1	2	0	0	99	99	99	N.H.T	2	1	5
SC104	2	16	11	1	5	1	1	1	1	5	1	1	1	15		5		6	2	1	0	1	2	3	0	0	0	2	99	0	0	0		0	0	1	3	1	2	0	99	99	negative	1	0	1
SC105	2	18	8	0	99	0	99	99	1	5	0	2	1	15		1		19	1	1	0	0	5	5	0	1	1	5	18	0	0	0	0	0	0	1	1	0	0	1	21	1	negative	1	0	1
SC106	2	18	10	0	99	0	99	99	1	6	0	3	1	17		3		3	2	1	0	0	9	2	1	0	1	9	16	0	0	0	0	0	0	0	0	0	0	1	19	1	negative	1	1	5
SC107	2	19	10	0	99	0	99	99	1	6	0	0	1	16		3		4	3	1	0	0	7	3	1	0	1	1	19	1	1	0	0	0	0	0	0	0	0	1	99	99	positive	0	1	5
SC108	2	18	11	0	99	0	99	99	1	6	0	0	1	16		2		3	3	1	0	0	6	2	0	0	1	7	17	0	0	0	0	0	0	1	4	0	0	1	99	1	negative	1	0	2
SC109	2	17	11	0	99	0	99	99	1	5	1	2	1	17		5		1	1	1	0	0	0	1	0	0	0	0	99	0	0	0	0	0	0	1	1	0	0	1	21	1	negative	1	1	5
SC110	2	18	11	0	99	0	99	99	1	5	0	0	1	16		2		1	1	1	0	1	2	2	0	0	1	2	99	0	0	0	0	0	0	0	0	0	0	1	19	1	negative	1
SC111	2	20	11	0	99	0	99	99	1	5	0	0	1	15		3		2	2	1	0	0	0	1	1	0	1	2	15	1	1	0	0	0	0	1	4	0	0	1	18	1	negative	1	0	1
SC112	2	18	11	0	99	0	99	99	1	6	0	0	1	17		1		1	1	1	0	0	0	0	0	0	1	5	17	0	0	0	0	0	0	1	4	1	1	0	0	0	negative	1	0	2			1
SC113	2	20	12	0	99	0	99	99	0	99	0	0	1	15		3		3	2	1	0	1	1	1	0	0	1	2	16	0	0	0	0	0	0	0	0	0	0	1	99	1	negative	1	1	5
SC114	2	20	11	0	99	0	99	99	1	6	2	3	1	15		5		4	3	1	0	0	1	5	4	0	1	1	14	0	0	0	0	0	0	1	4	0	0	1	18	1	negative	1	0	2
SC115	2	18	11	0	99	0	99	99	1	5	2	3	1	16		2		3	1	1	0	1	2	2	1	1	1	2	16	0	0	0	0	0	0	0	0	0	0	0	0	0	negative	1	0	2		1
SC118	2	18	11	0	99	0	99	99	0	99	0	0	1	15		1		2	99	99	99	99	99	99	99	99	99	99	99	0	0	0	0	0	0	1	4	0	0	0	0	0	negative	1	1	5
SC119	2	20	9	0	99	0	99	99	1	6	0	0	1	15		1		3	2	0	0	0	0	0	0	0	0	0	1	0	1	1	1	1	1	1	1	0	0	1	19	1	negative	1	1	5
SC123	2	18	9	1	1	1	0	0	1	5	2	4	1	15		2		4	1	1	0	0	4	3	0	0	0	2	15	1	1	1	1	0	0	1	4	0	0	1	14	99	negative	1	0	2
SC124	2	19	8	0	99	0	99	99	0	99	0	0	1	17		1		6	2	1	0	1	4	2	2	1	1	4	18	1	1	0	0	0	0	1	4	0	0	1	99	1	negative	1	1	5
SC125	2	18	9	0	99	0	99	99	1	6	2	3	1	17		4		3	1	1	0	0	2	3	3	0	1	2	99	0	0	0	0	0	0	1	3	1	1	1	99	99	negative	1	1	5
SC126	2	16	9	1	4	4	1	1	1	4	2	3	1	15		3		1	2	2	1	0	0	1	0	0	0	0	99	0	0	0	0	0	0	1	2	1	3	1	18	1	negative	1	1	5
SC130	2	18	10	0	99	0	99	99	1	6	0	0	1	17		1		2	1	0	0	0	0	2	0	0	1	5	17	0	0	0	0	0	0	0	0	0	0	0	0	0	negative	1	0	2
SC131	2	18	11	0	99	0	99	99	1	5	1	1	1	15		2		2	4	0	0	0	0	0	0	0	0	0	99	1	1	0	0	0	0	1	3	0	0	0	0	0	negative	1	0	1
SC132	2	19	10	0	99	0	99	99	1	6	1	1	1	17		1		1	2	1	0	0	1	2	0	0	1	5	17	0	0	0	0	0	0	1	3	0	0	1	17	1	negative	1	1	5
SC133	2	21	10	0	99	0	99	99	1	99	0	0	1	17		2		2	2	1	0	0	2	1	4	0	1	2	99	0	0	0	0	0	0	1	4	0	0	0	18	1	negative	1	0	1			1
SC134	2	21	..	0	99	0	99	99	1	5	1	3	1	16		5		2	2	1	0	1	2	4	0	0	1	2	99	0	0	0	0	0	0	0	0	1	1	1	19	1	N.H.T	2	0	2
SC135	2	18	9	0	99	0	99	99	1	5	0	0	1	15		1		5	2	1	0	0	5	2	0	0	1	5	17	1	1	0	0	0	0	1	1	0	0	1	19	1	N.H.T	2	0	2			1
SC136	2	20	10	0	99	0	99	99	1	6	1	0	1	16		2		4	2	0	0	0	1	0	0	0	1	4	16	0	0	0	0	0	0	1	3	0	0	0	0	0	N.H.T	2	0	2
SC137	2	16	10	0	99	0	99	99	1	4	0	0	1	13		3		3	2	0	0	0	0	0	0	0	0	0	16	0	0	0	0	0	0	1	4	0	0	1	20	1	negative	1	0	2
SC138	2	20	12	0	99	0	99	99	1	4	0	1	1	17		2		4	3	1	0	0	0	0	2	0	0	2	99	0	0	0	0	0	0	1	4	0	0	1	99	99	negative	1	1	5
SC139	2	22	12	0	99	0	99	99	1	6	0	1	1	16		3		3	2	0	0	0	4	0	0	0	1	4		0	0	0	0	0	0	0	0	0	0	1	19	1	negative	1	0	1
SC140	2	20	12	0	99	0	99	99	1	6	1	1	1	17		3		4	2	1	0	0	0	1	0	0	0	0	99	0	0	0	0	0	0	1	4	1	4	1	99	1	negative	1	0	1
SC141	2	18	12	0	99	0	99	99	1	5	0	0	1	16		3		2	2	1	0	0	5	1	0	0	1	5	16	0	0	0	0	0	0	1	3	0	0	1	20	1	negative	1	0	2
SC142	2	20	12	0	99	0	99	99	1	6	0	0	1	17		3		2	3	1	0	0	0	2	0	0	1	2	18	0	0	0	0	0	0	1	3	0	0	1	20	1	negative	1	0	2
SC143	2	19	12	0	99	0	99	99	1	4	0	0	1	16		2		5	4	1	0	0	4	1	1	1	1	5	16	0	0	0	0	0	0	1	4	0	0	1	19	1	negative	1	0	2
SC144	2	18	12	0	99	0	99	99	0	99	0	0	1	15		3	99	99	99	99	99	99	99	99	99	99	99	99	99	0	0	0	0	0	0	0	0	0	0	1	99	1	negative	1	1	5
SC145	2	22	11	0	99	0	99	99	0	99	0	0	1	17		4		1	3	1	0	1	10	3	0	0	1	7	20	0	0	0	0	0	0	1	4	0	0	1	99	99	negative	1	0	2
SC146	2	18	10	0	99	0	99	99	0	99	0	0	1	16		2		3	2	1	0	1	4	3	0	2	1	4	16	1	1	0	0	0	0	1	3	0	0	0	0	0	negative	1	1	5
SC147	2	19	10	0	99	0	99	99	0	99	0	0	1	16	1		1		1	1	0	1	2	1	0	0	1	2	99	0	0	0	0	0	0	0	0	0	0	0	0	0	negative	1
SC148	2	18	10	0	99	0	99	99	1	5	2	1	1	16		2		1	1	1	0	1	0	2	0	0	0	0	17	0	0	0	0	0	0	1	1	0	0	1	19	1	negative	1	0	2
SC149	2	16	10	0	99	0	99	99	0	99	0	0	1	15		2		1	1	0	0	1	1	0	0	0	1	4		0	0	0	0	0	0	1	4	1	2	0	0	0	negative	1	0	2			1
SC153	2	21	10	0	99	0	99	99	0	5	2	2	1	15		3		5	2	1	0	0	4	3	1	2	1	4	16	1	1	1	1	0	0	1	4	1	1	1	99	1	negative	1	1	5
SC154	2	19	10	0	99	0	99	99	1	6	1	0	1	16		2		2	2	0	0	0	1	0	0	0	1	1	17	1	1	0	0	0	0	1	4	1	1	1	19	1	negative	1	1	5
SC156	2	17	10	0	99	0	99	99	1	3	1	0	1	17		2		2	1	0	0	0	0	0	0	1	0	0	99	0	0	0	0	0	0	0	0	0	0	0	0	0	negative	1	1	5
SC157	2	18	10	0	99	0	99	99	1	4	3	3	1	16		3		2	3	1	0	0	0	0	1	0	0	0	99	0	0	0	0	0	0	1	4	0	0	0	0	0	negative	1	1	5
SC158	2	17	10	0	99	0	99	99	1	5	1	2	1	16		3		4	1	1	0	1	4	0	0	0	1	4	15	0	0	0	0	0	0	0	0	0	0	0	0	0	negative	1	0	1
SC159	2	17	10	0	99	0	99	99	1	5	0	0	1	15		1		2	1	1	0	1	2	2	0	0	0	2	99	0	0	0	0	0	0	0	0	0	0	0	0	0	negative	1	0	2
SC164	2	20	12	0	99	0	99	99	1	99	1	1	1	17		5		5	4	1	0	0	4	1	0	0	1	4	16	1	1	0	0	0	0	0	0	0	0	1	9	9	negative	1	1	5
SC165	2	19	12	0	99	0	99	99	1	4	0	0	1	15		4		3	2	1	0	0	0	1	0	0	0	0	18	0	0	0	0	0	0	1	2	0	0	1	21	1	negative	1	1	5
SC166	2	22	12	0	99	0	99	99	1	6	0	1	1	17		2		3	3	1	0	1	2	2	0	0	1	2	99	0	0	0	0	0	0	1	4	0	0	1	99	1	negative	1	0	2
SC171	2	18	11	0	99	0	99	99	1	5	0	0	1	16		5		1	1	0	0	1	2	0	0	0	1	2	99	0	0	0	0	0	0	0	0	0	0	1	99	1	negative	1	0	2
SC172	2	22	11	0	99	0	99	99	1	6	1	1	1	16		5		5	5	1	1	1	4	2	1	1	1	4	17	1	1	0	0	1	1	1	1	1	1	1	99	1	negative	1	1	5
SC173	2	18	9	0	99	0	99	99	1	4	5	2	1	17		4		1	2	1	0	0	0	5	0	0	0	0	99	0	0	0	0	0	0	1	4	0	0	1	99	1	negative	1	0	1
SC177	2	18	12	0	99	0	99	99	0	99	0	0	1	17		2		1	2	0	0	0	7	0	0	0	1	7	16	0	0	0	0	0	0	1	2	1	2	0	0	0	negative	1	0	2	1		1
SC178	2	19	12	0	99	0	99	99	1	3	2	1	1	17		1		1	1	1	0	1	2	2	1	0	1	2	17	0	0	0	0	0	0	0	0	0	0	0	0	0	negative	1	0	2
SC179	2	19	12	0	99	0	99	99	1	5	0	0	1	15	99	99	99	99	99	99	99	99	99	99	99	99	99	99	99	0	0	0	0	0	0	0	0	0	0	99	99	99	negative	1	1	5
SC180	2	19	12	0	99	0	99	99	1	4	0	0	1	16		1		2	3	1	0	0	0	1	0	0	1	5	17	0	0	0	0	0	0	1	1	0	0	0	0	0	negative	1	0	2
SC181	2	18	12	0	99	0	99	99	1	5	0	0	1	15		2		1	2	1	0	1	2	2	0	0	1	2	17	0	0	0	0	0	0	1	3	0	0	0	0	0	negative	1	1	5
SC182	2	18	12	0	99	0	99	99	1	5	1	1	1	14		4		4	4	1	0	0	5	1	0	0	1	5	15	0	0	0	0	0	0	1	4	0	0	1	21	1	negative	1	0	2
SC183	2	15	8	0	99	0	99	99	1	3	2	2	1	14		2		3	1	1	0	1	2	1	1	0	1	2	14	0	0	0	0	0	0	1	1	1	1	0	0	0	negative	1	1	5
SC185	2	17	12	1	5	1	0	1	0	99	0	0	1	16		3		2	2	0	0	1	2	0	0	0	1	2	16	0	0	0	0	0	0	0	0	0	0	0	0	0	N.H.T	2	0	2
SC186	2	19	12	0	99	0	99	99	1	6	0	0	1	17		3		1	1	0	0	0	2	0	0	0	1	2	18	1	1	0	0	0	0	1	1	1	1	1	19	1	N.H.T	2	1	5
SC188	2	17	12	0	99	0	99	99	1	5	0	0	1	16		3		3	2	0	0	1	2	0	0	0	0	2	16	0	0	0	0	0	0	1	4	0	0	0	0	0	N.H.T	2	0	1
SC189	2	17	12	0	99	0	99	99	1	5	0	0	1	14		3		3	4	0	0	1	2	0	0	0	0	2	17	0	0	0	0	0	0	0	0	0	0	1	99	1	N.H.T	2	1	5
SC190	2	18	12	0	99	0	99	99	1	4	0	0	1	17		3		3	2	1	0	0	0	1	0	0	0	0	99	0	0	0	0	0	0	1	3	0	0	1	99	1	N.H.T	2	0	2	1
SC194	2	16	8	0	99	0	99	99	1	5	0	0	1	15		3		3	1	1	0	1	0	2	0	0	0	2	99	0	0	0	0	0	0	1	3	0	0	1	18	0	N.H.T	2
SC195	2	16	10	0	99	0	99	99	1	4	0	0	1	15		5		2	99	99	99	99	99	99	99	2	0	99	15	0	0	0	0	0	0	0	0	0	0	0	0	0	negative	1	0	2			1
SC196	2	17	12	0	99	0	99	99	0	99	0	0	1	17		2		2	1	1	0	1	2	1	0	0	0	2	99	0	0	0	0	0	0	0	0	0	0	0	0	0	negative	1	0	2
SC197	2	16	10	0	99	0	99	99	0	99	0	0	1	15		4		4	99	99	99	99	99	99	99	99	99	99	99	0	0	0	0	0	0	0	0	0	0	0	0	0	N.H.T	2	1	5
SC198	2	17	12	0	99	0	99	99	0	99	0	0	1	15		2		2	1	0	0	1	4	0	0	0	1	4	15	0	0	0	0	0	0	0	0	1	1	1	18	1	negative	1	1	5
SC199	2	17	10	0	99	0	99	99	1	3	0	0	1	15	99	99	99	99	99	99	99	99	99	99	99	99	99	99	99	0	0	0	0	0	0	1	2	0	0	99	99	99	N.H.T	2	1	5
SC200	2	18	10	0	99	0	99	99	0	99	0	0	1	17		2		2	1	0	0	0	4	0	0	0	1	4	17	0	0	0	0	0	0	0	0	0	0	0	0	0	N.H.T	2	0	2
SC201	2	20	9	0	99	0	99	99	1	6	0	1	1	14		3		3	1	1	0	0	0	1	2	2	0	0	17	0	0	0	0	0	0	1	1	0	0	1	20	1	N.H.T	2	1	5
[truncated: 37 more columns]

## Sheet: Data Codes
Code explaination
sex	1= female
Grade	Grade of study
Ever smoked	1= yes, 0=no
Age smoked full cigar	99= never smoked, 1= 8 to 10 years, 2= 9 to 10 years, 3= 11 to 12 years, 4= 13 to 14 years, 5= 15 to 16 years, 6= 17 years and older
In 30d how many days smoked	0= 0 days, 1= 1 to 2 days, 2= 3 to 5 days, 3= 6 to 9 days, 4= 10 to 19 days, 5= 20 to 29 days, 6= all the days of the month
In days smoked how many cigars	99= did not smoke, 0= less done 1 cigarette, 1= 1 cigarette, 2= 2 to 5 cigarettes, 3= 6 to 10 cigarettes, 4= 11 to 20 cigarettes, 5= more than 20 cigarrets
In 12m have you tried to quit smoking	99= never smoked, 1= yes, 0= no
Tried to drink alcohol	1= yes, 0=no
Age stated drinking	99=never drink alcohol, 1= 8 years and less, 2= 9 to 10 years, 3= 11 to 12 years, 4= 13 to 14 years, 5= 15 to 16 years, 6= 17 years and older
In 30d how many days drunked	0= 0 days, 1= 1 to 2 days, 2= 3 to 5 days, 3= 6 to 9 days, 4= 10 to 19 days, 5= 20 to 29 days, 6= all the days of the month
In 30d how many days drunked different alcoholic drinks	0= 0 days, 1= 1 days, 2== 2 days, 3= 3 to 5 days, 4= 6 to 9 days, 5= 10 to 19 days, 6= 20 days and more
Ever sexual intercourse	1= yes, 0=no
Sexual debut	99= never participated in sexual intercourse
YearsOld_Current partner age difference	99= no current sexual partner
YearsYoung_Current partner age difference	99= no current sexual partner
YearsOld_Past partner age difference	99= no past sexual partner
YearsYoung_Past partner age difference	99=no past sexual partner
Lifetime sexual partners	99= did not answer
Past 3Months sexual partners	99= did not answer, 0= did not have sexual intercourse past 3months
Drunked during last intercourse	1= yes, 0=no
Condom use during last intercourse	1= yes, 0=no
Method used to prevent pregnancy last intercourse	0= no method used, 1= oral pills, 2= condoms, 3 Mirena or Paragard or Impanon or Nexplanon, 4= 3months Injection (Depo), 5= 2months injection (nuristerate), 6= other methods, 7= injection but do not know the name
Vaginal sex past 1M	99= did not have vaginal sexual intercourse past 1 months
Anal sex past 1M	99= did not have anal sexual intercourse past 1 months
Oral sex past 1M	99= did not have oral sexual intercourse past 1 months
Current on contraception	1= yes, 0=no, 99 do not know
Current contraception method	0= no method used, 1= oral pills, 2= condoms, 3 Mirena or Paragard or Impanon or Nexplanon, 4= 3months Injection (Depo), 5= 2months injection (nuristerate), 6= other methods, 7= injection but do not know the name
Ever pregnant	1= yes, 0=no
Vaginal discharge /itching	1= yes, 0=no
Last occured Vaginal discharge /itching	1= in the last week, 2= more than 1 week but less than a month, 3= more than 1 month but less than 6 months, 4= more than 6 months
Genital warts,blister or ulcer	1= yes, 0=no
Last occured Genital warts,blister or ulcer	1= in the last week, 2= more than 1 week but less than a month, 3= more than 1 month but less than 6 months, 4= more than 6 months
boyfreind circumcised	1= yes, 0=no, 99 do not know
Type of circumcision	1= traditional, 2= medical, 0= not circumcised, 99 do not know
HIV Status	N.H.T= Not HIV tested
HIV_Status	0= positive, 1= negative, 2= N.H.T
FINAL HPV GENOTYPING RESULTS	All types detected
HPV_Status	0= HPV positive for any of the detected types, 0= no HPV detected
Mult_Isolates	1= infected with 1 type, 2= infected with more than 1 type, 5= not infected
HPV_type	1= positive
B_globin _high	0= positive, 1= invalid
B_globin _low
